# Supplementary material for: Ascites and Serum Interleukin-10 Levels as a Prognostic Tool for Ovarian Cancer Outcomes
Source: Cancers (Basel). 2024 Aug 14;16(16):2840. doi: 10.3390/cancers16162840 (PMC11352926; doi:10.3390/cancers16162840)
Supplement: Supplementary file 1 [file cancers-16-02840-s001.zip]

Archive with 1 entries (1 files):
- cancers-3110539-supplementary.pdf
